# Supplementary material for: α4-integrins control viral meningoencephalitis through differential recruitment of T helper cell subsets
Source: Acta Neuropathol Commun. 2014 Mar 7;2:27. doi: 10.1186/2051-5960-2-27 (PMC4029267; doi:10.1186/2051-5960-2-27)
Supplement: Additional file 1: Figure S1 — α4 integrin deficiency in T cells does not alter priming or humoral responses against VV after immunization. (A) CD4 Cre - x Itga4 flox/flox mice (wild type control (WT)) or CD4 Cre + x Itga4 flox/flox mice (α4 CKO) were immunized with MVA/CFA. On day 10 after immunization, splenocytes were isolated and restimulated with an I-Ab restricted peptide epitope mix of VV. Fractions of antigen specific cytokine producing CD4+ T cells were determined by intracellular CD40L (CD154) and cytokine staining. Numbers in the gates represent means ± SD, n = 3. (B) Specific serum neutralization capacity of sera collected on day 10 after immunization of wild type or α4 CKO mice vaccinated with PBS/CFA or MVA/CFA (specific neutralization capacity in percent of maximum, means + SD, n = 5). [file 2051-5960-2-27-S1.ZIP]

Archive with 1 entries (1 files):
- 10386_7745942491221645_MOESM1_ESM.eps
