# Supplementary material for: α4-integrins control viral meningoencephalitis through differential recruitment of T helper cell subsets
Source: Acta Neuropathol Commun. 2014 Mar 7;2:27. doi: 10.1186/2051-5960-2-27 (PMC4029267; doi:10.1186/2051-5960-2-27)
Supplement: Additional file 2: Figure S2 — IFN-γ expression in CD4+ T cells is not required for virus control in the CNS. (A) Wild type mice were immunized with MVA/CFA and challenged intrathecally with VV on day 10. Starting one day before VV challenge, neutralizing antibodies to IFN-γ (or control IgG) and depleting antibodies to CD8 were applied alternatingly every other day. Weight courses of infected animals were measured every day after infection and depicted relative to initial body weight (n = 5 per group). (B) Expression of MHC class II on CNS microglial cells (gating on CD11bintCD45int, upper panel) was measured on day 6 after infection using surface staining and flow cytometric analysis. Numbers indicate percentages. Histogram: black line: MHC class II expression on migroglia from control IgG treated mice, grey/shaded line: MHC class II expression on microglia from anti-IFN-γ treated mice. The numbers in the histogram represent mean fluorescence intensities. Representative out of 3 independent experiments. [file 2051-5960-2-27-S2.ZIP]

Archive with 1 entries (1 files):
- 10386_7745942491221645_MOESM2_ESM.eps
