# Supplementary material for: α4-integrins control viral meningoencephalitis through differential recruitment of T helper cell subsets
Source: Acta Neuropathol Commun. 2014 Mar 7;2:27. doi: 10.1186/2051-5960-2-27 (PMC4029267; doi:10.1186/2051-5960-2-27)
Supplement: Additional file 3: Figure S3 — CD4+ T cells mediate protection against VV encephalitis in the absence of CD8+ T cells. Wild type mice immunized with MVA/CFA were challenged i.th. with VV and depleted of CD8+ T cells. Concomitantly, animals were treated with isotype control or depleting antibodies to CD4 every other day. (A) Percentage of surviving mice are depicted in Kaplan-Meier curves of survival (n = 6 per group). (B) CNS infiltrating mononuclear cells were analyzed by flow cytometry. Upper panel: Staining for CD4 and CD8 in the CD3+ T cell gate. Lower panel: Staining for CD3 and Nk1.1 in the CD4- gate (representative out of 4 independent experiments). [file 2051-5960-2-27-S3.ZIP]

Archive with 1 entries (1 files):
- 10386_7745942491221645_MOESM3_ESM.eps
